# Supplementary material for: Discovery of the water scavenger beetle genus Brownephilus Mouchamps in Turkey (Coleoptera, Hydrophilidae, Hydrophilini
Source: Zookeys. 2010 Aug 27;(53):13–6. doi: 10.3897/zookeys.53.455 (PMC3088036; doi:10.3897/zookeys.53.455)
Supplement: XML Treatment for Brownephilus major [file zookeys.53.455-treatment1.xml]

<!DOCTYPE tp:taxon-treatment
  PUBLIC "-//TaxonX//DTD Taxonomic Treatment Publishing DTD v0 20100105//EN" "tax-treatment-NSO.dtd">
<tp:taxon-treatment xmlns:tp="http://www.plazi.org/taxpub"><tp:treatment-meta><mixed-citation publication-type="journal"><person-group><name><surname>Darılmaz</surname><given-names>Mustafa C.</given-names></name><name><surname>Kıyak</surname><given-names>Suat</given-names></name><name><surname>Short</surname><given-names>Andrew E. Z.</given-names></name></person-group><article-title>Discovery of the water scavenger beetle genus <italic>Brownephilus</italic> Mouchamps in Turkey (Coleoptera, Hydrophilidae, Hydrophilini</article-title><source>Zookeys</source><day>27</day><month>8</month><year>2010</year><volume>2010</volume><issue>53</issue><fpage>13</fpage><lpage>16</lpage><pub-id pub-id-type="doi">10.3897/zookeys.53.455</pub-id></mixed-citation></tp:treatment-meta><tp:nomenclature><tp:taxon-name>
                    	<tp:taxon-name-part taxon-name-part-type="genus">Brownephilus</tp:taxon-name-part>
                    	<tp:taxon-name-part taxon-name-part-type="species">major</tp:taxon-name-part>
                    </tp:taxon-name><tp:taxon-authority>(İncekara, Mart, Polat, &amp; Karaca, 2009)</tp:taxon-authority><tp:taxon-status xmlns:xlink="http://www.w3.org/1999/xlink" xlink:type="simple">comb. n.</tp:taxon-status><xref ref-type="fig" rid="F1">Figures 1–2, 4</xref><xref ref-type="fig" rid="F2">5</xref><tp:nomenclature-citation-list><tp:nomenclature-citation><tp:taxon-name>Hydrochara major</tp:taxon-name><comment> İncekara, Mart, Polat, &amp; Karaca, 2009: 318.</comment></tp:nomenclature-citation></tp:nomenclature-citation-list></tp:nomenclature><tp:treatment-sec sec-type="Type locality"><title>Type locality.</title><p>Turkey: Samsun Province, Ondokuzmayıs, Fish Lake, 41°35'10"N; 36°06'42"E, 0 m elev.</p><fig id="F1" position="float" orientation="portrait"><label>Figure 1-4.</label><caption><p><bold>1</bold> <tp:taxon-name>Brownephilus major</tp:taxon-name>, dorsal habitus <bold>2</bold> <tp:taxon-name>Brownephilus major</tp:taxon-name>, aedeagus <bold>3</bold> <tp:taxon-name>Brownephilus levantinus</tp:taxon-name>, aedeagus (holotype) <bold>4</bold> Karakuyu Lake, Turkey, habitat of <tp:taxon-name>Brownephilus major</tp:taxon-name>.</p></caption><graphic xmlns:xlink="http://www.w3.org/1999/xlink" xlink:href="ZooKeys-53-013-g001.jpg" position="float" orientation="portrait" xlink:type="simple"/></fig><fig id="F2" position="float" orientation="portrait"><label>Figure 5</label><caption><p>Known distribution of <tp:taxon-name>Brownephilus</tp:taxon-name> species: <tp:taxon-name>Brownephilus major</tp:taxon-name> (●); <tp:taxon-name>Brownephilus levantinus</tp:taxon-name> (■).</p></caption><graphic xmlns:xlink="http://www.w3.org/1999/xlink" xlink:href="ZooKeys-53-013-g002.jpg" position="float" orientation="portrait" xlink:type="simple"/></fig></tp:treatment-sec><tp:treatment-sec sec-type="Material examined"><title>Material examined.</title><p> TURKEY:Afyon Province: 2 ♂♂, 3 ♀♀, Dinar (Karakuyu Lake), 38°04.587"N; 30°16.505"E, 1020 m, 22.V.2009; 1 ♂, 1 ♀, same locality, 20.VI.2009 (specimens are deposited in the Gazi University Zoological Museum, Ankara, Turkey, and the Snow Entomological Collection, University of Kansas, Lawrence, USA).</p></tp:treatment-sec><tp:treatment-sec sec-type="Differential diagnosis"><title>Differential diagnosis.</title><p> Total body length 20.0–21.5 mm. Very similar to <tp:taxon-name>Brownephilus levantinus</tp:taxon-name>, from which it may be distinguished by the shape of the aedeagus: the outer margins of the parameres are slightly sinuate medially, with the apex noticeably prolonged apically in <tp:taxon-name>Brownephilus levantinus </tp:taxon-name>(<xref ref-type="fig" rid="F1">Fig. 3</xref>) while they are straight with the apex only slightly prolonged apically in <tp:taxon-name>Brownephilus major</tp:taxon-name> (<xref ref-type="fig" rid="F1">Fig. 2</xref>).</p></tp:treatment-sec><tp:treatment-sec sec-type="Biology"><title>Biology.</title><p>All collecting events for this species were from the margins of moderately to densely vegetated, standing waters (<xref ref-type="fig" rid="F1">Fig. 4</xref>).</p></tp:treatment-sec></tp:taxon-treatment>
